# Supplementary material for: The Effect of Periodontitis Severity on Diabetic Retinopathy: An Optical Coherence Tomography Study
Source: Diagnostics (Basel). 2026 Feb 24;16(5):654. doi: 10.3390/diagnostics16050654 (PMC12984936; doi:10.3390/diagnostics16050654)
Supplement: Supplementary file 1 [file diagnostics-16-00654-s001.zip]

Archive with 1 entries (1 files):
- diagnostics-4121574-supplementary.pdf
